# Supplementary material for: The Automatic Solution of Macromolecular Crystal Structures via Molecular Replacement Techniques: REMO22 and Its Pipeline
Source: Int J Mol Sci. 2023 Mar 23;24(7):6070. doi: 10.3390/ijms24076070 (PMC10094557; doi:10.3390/ijms24076070)
Supplement: Supplementary file 1 [file ijms-24-06070-s001.zip]

Archive with 1 entries (1 files):
- ijms-2203648-supplementary.pdf
